# Supplementary material for: Dynamic Boolean modeling of molecular and cellular interactions in psoriasis predicts drug target candidates
Source: iScience. 2024 Jan 11;27(2):108859. doi: 10.1016/j.isci.2024.108859 (PMC10831929; doi:10.1016/j.isci.2024.108859)
Supplement: Table S3. Node reduction in all tested perturbations, related to Figure 2 and the “Perturbation analysis” section of Results) [file mmc2.csv]

Perturbation	Prol_KC	preDiff_KC	Diff_KC	pDC	iDC	M1	M2	Fibroblast	Neutrophil	Th0	Th1	Th2	Th17	Th22	Treg	ILC3	Division	Death
AhR_OFF	1.56	6.84	-73.08	0	0	-1.78	368.06	0	-0.35	0	-1.78	NA	-1.78	-100	-14.05	0	-18.62	-1.14
ALX_ON	8.13	14.74	-33.98	0.02	0	-1.69	350	0	-100	0	-1.69	NA	-1.69	-1.69	-28.43	0	-5.63	24.17
AMPs_OFF	8.89	-0.31	-100	-0.01	0	-1.8	373.61	0	-0.53	0	-1.8	NA	-1.8	-1.8	-43.64	0	-22.18	23.94
BLT1_OFF	9.16	-10.49	-24.37	0	0	-3.28	680.56	0	-0.38	0	-3.28	NA	-3.28	-3.28	-14.64	0	-28.69	20.33
CCL20_OFF	9.06	1.98	-97.44	0.01	0	-1.69	351.39	-1.11	-0.61	0	-1.69	NA	-1.69	-1.69	-26.13	0	-8.59	16.6
CCR6_OFF	9.69	-4.02	84.67	0	0	-4.12	854.17	0	-0.62	0	-4.12	NA	-4.12	-4.12	36.02	0	-13.86	13.58
CD109_OFF	9.09	12.75	3489.45	0.01	0	-4.96	890.28	0	-0.61	0	-4.86	NA	-5.03	-4.86	-11.37	0	-14.14	4.7
CD28_OFF	-30.75	6.98	63.32	0.02	0	0.48	-100	0	0	-100	-100	NA	-100	-100	-32.38	0	-62.35	-19.36
CD80_OFF	-34.28	8.92	63.93	-0.01	0	-8.64	1791.67	-0.96	-2.97	-100	-100	NA	-100	-100	55.53	0	-65.43	-14.38
CEBPB_OFF	1.23	0.83	112.79	0	0	-6.46	1338.89	-7.23	-1.06	0	-6.46	NA	-6.46	-6.46	59.74	0	5.21	18.6
CREB1_OFF	-32.74	-9.08	-71.13	-0.01	0	-3.18	658.33	-0.98	-0.35	0	-100	NA	-100	-100	-9.57	-100	-61.76	-28.15
CTLA4_ON	8.46	-5.14	-78.21	-0.01	0	-2.02	418.06	0	-0.37	0	-2.02	NA	-2.02	-2.02	-41.51	0	-20.36	42.62
CXCL8_OFF	9.41	9.86	5.88	0	0	0.04	-8.33	0	0	0	0.04	NA	0.04	0.04	-12.88	0	-9.29	44.3
CXCR2_OFF	7.36	-9.31	-96.99	0.01	0	-2.66	551.39	-0.05	-0.26	0	-2.66	NA	-2.66	-2.66	-11.36	0	-6.42	0.26
EP2_OFF	8.26	-6.69	-44.24	0.02	0	-5.69	1179.17	0	-0.84	0	-5.69	NA	-100	-5.69	40.46	0	-11.3	25
EP4_OFF	5.37	-14.32	-100	0	0	-5.52	1144.44	-3.32	-0.98	0	-5.52	NA	-100	-5.52	-2.17	0	-26.71	11.65
FOXP3_OFF	1.52	26.25	106.91	0.01	0	-2.07	429.17	0	-0.15	0	-2.07	NA	-2.07	-2.07	39.93	0	-30.76	35.29
GATA3_ON	7.82	-8.43	-25.65	-0.01	0	-1.5	311.11	-0.12	-0.41	0	-1.5	Inf	-1.5	-1.5	-8.96	0	-14.28	55.26
IFNa_OFF	82.51	-22.23	-91.03	0.02	0	-1.82	376.39	-0.23	-0.13	0	-1.82	NA	-1.82	-1.82	-27.23	0	-20.15	-61.69
IFNAR_OFF	92.1	16.06	-100	-0.01	0	0.16	-33.33	0	0	0	0.16	NA	0.16	0.16	-45.85	0	-3.23	-60.42
IFNg_Neutrophil	6.17	26.68	425.71	0	0	-0.98	202.78	0	-100	0	-0.98	NA	-0.98	-0.98	78.11	0	-4.99	-4.8
IFNg_OFF	8.94	7.41	-100	0.01	0	-4.82	998.61	0	-0.69	0	-4.82	NA	-4.82	-4.82	2.5	0	-9.61	15.33
IFNGR_OFF	8.28	-19.81	-86.54	-0.02	0	-1.07	220.83	-0.49	-0.3	0	-1.07	NA	-1.07	-1.07	-57.01	0	-28.94	-15.54
IL10_ON	-29.33	-19.43	-21.16	0	0	-100	20733.33	-2.76	-51.01	0	-100	NA	-100	-100	980.05	0	-57.19	-17.1
IL10R_ON	-28.26	4.78	-96.15	-0.01	0	-100	20733.33	-0.23	-52.11	0	-100	NA	-100	-100	980.05	0	-47.41	-5.82
IL12_OFF	7.68	-4.39	-40.42	0	0	-1.34	277.78	-0.29	-0.09	0	-100	NA	-1.34	-1.34	-40.19	0	-7.18	39.58
IL12R_OFF	6.38	-7.42	-58.97	0.01	0	-0.91	188.89	-0.54	-0.33	0	-100	NA	-0.91	-0.91	-65.94	0	-28.23	27.34
IL17_Neutrophil	-64.15	-7.05	-10.27	0	0	-6.21	1287.5	-7.53	-100	0	-6.21	NA	-6.21	-6.21	48.88	0	-75.9	47.32
IL17_OFF	-61.43	-26.75	24.34	0.01	0	-6.65	1377.78	-7.09	-1.09	0	-6.65	NA	-6.65	-6.65	42.6	0	-77.92	15.72
IL17_PGE2	-53.34	12.19	-34.62	0	0	-4.69	972.22	-5.15	0	0	-100	NA	-100	-100	2.75	-100	-80.18	-12.52
IL17_STAT3	-54.49	-18.66	4.2	0.01	0	-14.54	2940.28	-15.31	-3.92	0	-14.19	NA	-100	-100	110.28	-100	-78.52	-39.07
IL17R_OFF	-62.16	-9.86	45.26	-0.01	0	-8.33	1727.78	-9.76	-2	0	-8.33	NA	-8.33	-8.33	34.65	0	-81.74	11.69
IL19_OFF	8.97	12.46	-62.83	0.01	0	-3.18	659.72	-100	-0.41	0	-3.18	NA	-3.18	-3.18	-42.89	0	-21.61	13.7
IL19R_OFF	10.77	4.75	-72.44	0	0	-4.21	872.22	-100	-0.26	0	-4.21	NA	-4.21	-4.21	-11.57	0	-14.9	18.9
IL1b_OFF	7.55	-7.19	-60.9	-0.02	0	0.25	-52.78	0	0	0	0.25	NA	0.25	0.25	-30.47	0	-8.25	44.84
IL1R_OFF	9.26	-0.99	-10.91	0	0	-1.51	313.89	-0.71	-0.31	0	-1.51	NA	-1.98	-1.51	-42.4	0	-21.18	37.28
IL1RL2_OFF	9	-1.4	-69.88	0.01	0	-4.26	883.33	0	-0.54	0	-4.26	NA	-4.26	-4.26	-13.3	0	4.52	-3.62
IL22_OFF	-29.48	6.38	60.88	-0.01	0	-4.17	863.89	0	-0.6	0	-4.17	NA	-4.17	-4.17	78.41	0	-61.37	-18.39
IL22R_OFF	-29.8	16.57	-85.05	0.01	0	-4.54	940.28	-0.41	-0.61	0	-4.54	NA	-4.54	-4.54	18.56	0	-55.22	-34.4
IL23_OFF	-30.32	-6.31	15.02	0.02	0	-8.49	1761.11	-3.68	-1.73	0	-8.49	NA	-100	-100	76.76	-100	-54.23	-22.2
IL23R_OFF	-29.03	7.72	-100	-0.01	0	-0.2	41.67	-0.24	-0.13	0	-0.2	NA	-100	-100	-62.12	-100	-58.08	-45.52
IL36_OFF	5.81	2.23	-98.72	0.01	0	-1.84	380.56	-0.56	-0.38	0	-1.84	NA	-1.84	-1.84	-29.67	0	-46.24	17.03
IL4_Neutrophil	5.78	16.82	8.7	0.03	0	-0.13	27.78	-0.02	-100	0	-0.13	Inf	-0.13	-0.13	55.74	0	-23.22	37.66
IL4_ON	8.3	16.85	-70.52	0.03	0	-2.05	425	-0.14	-0.31	0	-2.05	Inf	-2.05	-2.05	-55.57	0	-27.89	33.78
IL4R_ON	10.68	-6.95	-98.08	-0.01	0	-1.57	326.39	0	-0.51	0	-1.57	NA	-1.57	-1.57	-29.73	0	-7.78	23.94
IL6_OFF	9.93	-0.93	-98.72	0	0	-1.69	350	0	-0.11	0	-1.69	NA	-1.69	-100	-63.23	0	-17.67	41.23
IL6R_OFF	9.45	-15.08	-100	-0.02	0	-3.6	745.83	0	-0.33	0	-3.6	NA	-3.6	-100	-5.37	0	-19.63	36.35
IRF7_OFF	73.58	-4.1	119.23	-0.02	0	0.48	-100	0	0	0	0.48	NA	0.48	0.48	6.88	0	-39.64	-48.31
KGF_OFF	6.53	22.31	39.08	0.02	0	-5.06	1050	0	-0.96	0	-5.06	NA	-5.06	-5.06	4.05	0	-9.03	16.82
KGFR_OFF	10.26	3.91	-100	0.02	0	-0.91	188.89	0	0	0	-0.91	NA	-0.91	-0.91	-63.65	0	-38.89	32.38
LL37_Nucl_OFF	-6.97	3.71	84.23	-100	0	-7.1	1338.89	-0.44	-1.63	-100	-100	NA	-100	-100	25.69	0	-57.95	-41.37
LTB4_OFF	9.9	12.55	-88.46	0.01	0	0.31	-63.89	0	0	0	0.31	NA	0.31	0.31	-58.65	0	-6.51	37.28
LXs_ON	8.69	1.9	-71.49	0	0	-2.34	486.11	-0.07	-100	0	-2.65	NA	-2.34	-2.49	-38.25	0	-20.96	5.28
Neutrophil_OFF	-0.56	-2.8	-32.06	-0.01	0	-5.16	1069.44	0	-100	0	-5.16	NA	-5.16	-5.16	24.4	0	-5.54	12.88
NFKB1_hd_OFF	1.2	9.32	135.94	-0.01	0	-0.12	25	-0.03	0	0	-0.12	NA	-0.12	-0.12	-37.83	0	-27.27	31.01
NFKB1_Rela_OFF	4.18	26.01	-79.42	0	0	-2.28	472.22	0	-0.34	0	-4.16	NA	-2.28	-2.28	-54.65	0	-20.69	18.78
NFKBIZ_OFF	1.91	14.56	-39.38	0.01	0	-0.89	184.72	-0.09	-0.01	0	-0.89	NA	-0.89	-0.89	-18.98	0	-34.47	14.28
PGE2_Neutrophil	-59.71	-33.5	565.82	0.01	0	-2.9	601.39	-18.28	-100	0	-100	NA	-100	-100	9.24	-100	-86.79	-38.49
PGE2_OFF	-28.93	5.22	-85.26	-0.02	0	-5.23	1083.33	-0.85	0	0	-100	NA	-100	-100	-23.95	-100	-56.45	1.31
RORgamma_OFF	9.01	11.25	-27.57	0	0	-2.12	440.28	-0.41	-0.26	0	-2.12	NA	-100	-2.12	0.88	-100	-18.91	17.09
STAT1_OFF	5.13	20.56	-49.37	-0.02	0	-2.11	437.5	0	-0.03	0	-2.11	NA	-2.11	-2.11	38.52	0	-27.85	29.72
STAT3_IFNg	-31.92	12.78	7.66	0	0	0.48	-100	-0.59	0	0	0.48	NA	-100	-100	30.79	-100	-60.04	-5.86
STAT3_IL10	-33.59	-3.81	-54.49	0	0	0.48	-100	0	0	0	0.48	NA	-100	-100	18.72	-100	-56.76	-19.19
STAT3_IL4	-32.45	-21.51	43.42	0.02	0	-5.38	1115.28	-2.26	-1.17	0	-5.38	Inf	-100	-100	79.17	-100	-56.16	-48.26
STAT3_Neutrophil	-53.94	-0.46	-100	0.02	0	-2.94	609.72	-3.45	-100	0	-2.94	NA	-100	-100	-19.89	-100	-78.46	-26.22
STAT3_OFF	-30.08	-17.36	-12.59	0.01	0	-4.24	850	-1.88	-0.75	0	-4.29	NA	-100	-100	68.01	-100	-58.83	-15.92
STAT3_PGE2	-33.34	-4.74	-43.6	-0.01	0	-4.03	834.72	0	0	0	-100	NA	-100	-100	-2.64	-100	-56.39	-34.91
STAT3_TNFa	-13.33	4.68	-34.62	0.34	0	0	0	-0.01	-0.01	0	0	NA	-100	-100	3.75	-100	-56.2	-63.07
STAT6_OFF	8.29	9.22	-100	0	0	-1.74	361.11	0	-0.04	0	-1.74	NA	-1.74	-1.74	-10.93	0	-14.74	44.6
Tbet_OFF	1.44	3.05	-23.09	0.01	0	-3.64	755.56	-0.07	-0.51	0	-100	NA	-3.64	-3.64	37.48	0	-24.86	45.63
TGFb_OFF	7.32	11.45	-81.41	0.02	0	-1.67	345.83	0	-0.13	0	-1.67	NA	-1.67	-1.67	-30.15	0	-7.76	28.89
TGFBR_OFF	9.01	-7.94	-100	0	0	-0.38	77.78	-0.67	-0.16	0	-0.38	NA	-0.38	-0.38	-65.36	0	-9.52	35.24
TLR4_OFF	6.12	-8.9	17.29	0	0	-11.65	2408.33	-0.04	-2.19	0	-11.62	NA	-11.63	-11.66	104.14	0	-24.79	32.97
TLR7_OFF	-6.48	6.28	1.55	-100	0	-7.69	1552.78	-0.17	-1.5	-100	-100	NA	-100	-100	19.09	0	-56.62	-42.04
TNFa_Neutrophil	-13.15	-2.62	165.21	0.34	0	-7.78	1613.89	-0.27	-100	0	-7.78	NA	-7.78	-100	53.97	0	-54.69	-65.88
TNFa_OFF	-9.4	-6.45	261.69	0.34	0	-3.32	688.89	-0.62	-0.63	0	-3.32	NA	-3.32	-100	65.65	0	-52.2	-44.1
TNFAR_OFF	-7.97	2.34	-100	0.34	0	-5.96	1236.11	-0.08	-1.29	0	-5.96	NA	-5.96	-100	46.19	0	-59.86	-43.26
TRAF3IP2_OFF	4.47	-7.88	-7.06	0	0	0.41	-84.72	0	0	0	0.41	NA	0.41	0.41	-25.18	0	-6.88	-5.31
TYK2_OFF	-33.41	3.12	93.38	0	0	-1.53	318.06	-0.49	-0.04	0	-100	NA	-100	-100	33.57	-100	-63.45	-51.44
ustekinumab	-29.25	-9.42	-96.15	0	0	-1.9	394.44	-1.06	-0.53	0	-100	NA	-100	-100	-3.87	-100	-55.71	-37.83
